# Supplementary material for: Effectiveness of Different Neurocognitive Intervention Approaches on Functionality in Healthy Older Adults: A Systematic Review
Source: Behav Sci (Basel). 2024 Jan 25;14(2):87. doi: 10.3390/bs14020087 (PMC10886235; doi:10.3390/bs14020087)
Supplement: Supplementary file 1 [file behavsci-14-00087-s001.zip]

Archive with 1 entries (1 files):
- behavsci-2746896-supplementary.pdf
